# Supplementary material for: Identification and Characterization of Glutathione S-transferase Genes in Spodoptera frugiperda (Lepidoptera: Noctuidae) under Insecticides Stress
Source: Toxics. 2023 Jun 19;11(6):542. doi: 10.3390/toxics11060542 (PMC10303185; doi:10.3390/toxics11060542)
Supplement: Supplementary file 1 [file toxics-11-00542-s001.zip]

Archive with 1 entries (1 files):
- toxics-2439116-supplementary.pdf
